# Supplementary material for: Metabolic Dysfunction-Associated Steatotic Liver Disease Shapes a Distinct Semaphorin–Cytokine Immune Signature in Severe Community-Acquired Pneumonia
Source: Int J Mol Sci. 2025 Aug 21;26(16):8095. doi: 10.3390/ijms26168095 (PMC12386445; doi:10.3390/ijms26168095)
Supplement: Supplementary file 1 [file ijms-26-08095-s001.zip]

Archive with 1 entries (1 files):
- ijms-3760688-supplementary.pdf
